# Supplementary material for: Artificially Induced Pluripotent Stem Cell-Derived Whole-Brain Organoid for Modelling the Pathophysiology of Metachromatic Leukodystrophy and Drug Repurposing
Source: Biomedicines. 2021 Apr 20;9(4):440. doi: 10.3390/biomedicines9040440 (PMC8073899; doi:10.3390/biomedicines9040440)
Supplement: Supplementary file 1 [file biomedicines-09-00440-s001.zip]

Archive with 1 entries (1 files):
- biomedicines-1153253-supplementary.pdf
